# Supplementary material for: Radiometal-Based PET/MRI Contrast Agents for Sensing Tumor Extracellular pH
Source: Biosensors (Basel). 2022 Feb 20;12(2):134. doi: 10.3390/bios12020134 (PMC8870419; doi:10.3390/bios12020134)
Supplement: Supplementary file 1 [file biosensors-12-00134-s001.zip]

Archive with 1 entries (1 files):
- biosensors-1543613-supplementary.pdf
